# Supplementary material for: Polyphenol-Rich Fruit Beverage Extracts Reduce Cytokine Secretion in THP-1 Cells
Source: Nutrients. 2026 May 21;18(10):1633. doi: 10.3390/nu18101633 (PMC13209995; doi:10.3390/nu18101633)
Supplement: Supplementary file 1 [file nutrients-18-01633-s001.zip]

Archive with 1 entries (1 files):
- nutrients-4155572-supplementary.pdf
